# Supplementary material for: Binding of Glycerol to Human Galectin-7 Expands Stability and Modulates Its Functions
Source: Int J Mol Sci. 2022 Oct 14;23(20):12318. doi: 10.3390/ijms232012318 (PMC9604435; doi:10.3390/ijms232012318)
Supplement: Supplementary file 1 [file ijms-23-12318-s001.zip]

Archive with 1 entries (1 files):
- ijms-1897362-supplementary.pdf
